# Supplementary material for: Nutrition Education Among Community-Dwelling Polish Seniors—A Pilot Study of Diet Quality, Health Status, and Public Health Interventions
Source: Nutrients. 2025 Jun 25;17(13):2103. doi: 10.3390/nu17132103 (PMC12251276; doi:10.3390/nu17132103)
Supplement: Supplementary file 1 [file nutrients-17-02103-s001.zip]

Archive with 1 entries (1 files):
- nutrients-3691789-supplementary.pdf
